# Supplementary material for: COVID-19 Vaccination Still Makes Sense: Insights on Pneumonia Risk and Hospitalization from a Large-Scale Study at an Academic Tertiary Center in Italy
Source: Microorganisms. 2025 Jul 25;13(8):1744. doi: 10.3390/microorganisms13081744 (PMC12388399; doi:10.3390/microorganisms13081744)
Supplement: Supplementary file 1 [file microorganisms-13-01744-s001.zip]

Archive with 1 entries (1 files):
- microorganisms-3727294-supplementary.pdf
